# Supplementary material for: Antiviral Activity of Oligonucleotides Targeting the SARS-CoV-2 Genomic RNA Stem-Loop Sequences within the 3′-End of the ORF1b
Source: Pathogens. 2022 Nov 1;11(11):1286. doi: 10.3390/pathogens11111286 (PMC9696570; doi:10.3390/pathogens11111286)
Supplement: Supplementary file 1 [file pathogens-11-01286-s001.zip]

Archive with 17 entries (17 files):
- Figures S1-S5/Figure S1.JPG
- Figures S1-S5/Figure S2.JPG
- Figures S1-S5/Figure S3.JPG
- Figures S1-S5/Figure S4a.JPG
- Figures S1-S5/Figure S4b.JPG
- Figures S1-S5/Figure S4c.JPG
- Figures S1-S5/Figure S4d.JPG
- Figures S1-S5/Figure S4e.JPG
- Figures S1-S5/Figure S4f.JPG
- Figures S1-S5/Figure S4g.JPG
- Figures S1-S5/Figure S5a.JPG
- Figures S1-S5/Figure S5b.JPG
- Figures S1-S5/Figure S5c.JPG
- Figures S1-S5/Figure S5d.JPG
- Figures S1-S5/Figure S5e.JPG
- Figures S1-S5/Figure S5f.JPG
- Figures S1-S5/Figure S5g.JPG
